# Supplementary material for: Biotransformation of Silver Nanoparticles into Oro-Gastrointestinal Tract by Integrated In Vitro Testing Assay: Generation of Exposure-Dependent Physical Descriptors for Nanomaterial Grouping
Source: Nanomaterials (Basel). 2021 Jun 17;11(6):1587. doi: 10.3390/nano11061587 (PMC8233905; doi:10.3390/nano11061587)
Supplement: Supplementary file 1 [file nanomaterials-11-01587-s001.zip]

Archive with 1 entries (1 files):
- nanomaterials-1219106-supplementary.pdf
